# Supplementary material for: BAP31 Plays an Essential Role in Mouse B Cell Development via Regulation of BCR Signaling
Source: Int J Mol Sci. 2024 May 2;25(9):4962. doi: 10.3390/ijms25094962 (PMC11084850; doi:10.3390/ijms25094962)
Supplement: Supplementary file 1 [file ijms-25-04962-s001.zip]

Archive with 1 entries (1 files):
- ijms-2907190-supplementary.pdf
